# Supplementary material for: Leucine-Rich Glioma-Inactivated 1 (LGI1) Protein Stimulates Proliferation and IL-10 Production in Peripheral Blood Mononuclear Cells of Patients with LGI1 Antibody-Mediated Autoimmune Encephalitis In Vitro
Source: Int J Mol Sci. 2024 Feb 23;25(5):2581. doi: 10.3390/ijms25052581 (PMC10932227; doi:10.3390/ijms25052581)
Supplement: Supplementary file 1 [file ijms-25-02581-s001.zip]

Archive with 1 entries (1 files):
- ijms-2769094-supplementary.pdf
